# Supplementary material for: Non‐Carious Cervical Lesions in Wild Primates: Implications for Understanding Toothpick Grooves and Abfraction Lesions
Source: Am J Biol Anthropol. 2025 Sep 29;188(2):e70132. doi: 10.1002/ajpa.70132 (PMC12477751; doi:10.1002/ajpa.70132)
Supplement: Supplementary file 1 — Data S1: ajpa70132‐sup‐0001‐DataS1.xlsx. [file AJPA-188-e70132-s001.xlsx]

## Sheet: List of all specimens
Specimen number	Species	Institute Curated	NCCL?
PCM M 690 (2nd series)	Gorilla gorilla gorilla	Powell-Cotton Museum	Yes: lower left third premolar
PCM Z I 17	Gorilla gorilla gorilla	Powell-Cotton Museum	Yes: lower left canine
PCM M 490	Gorilla gorilla gorilla	Powell-Cotton Museum	No
PCM M 688	Gorilla gorilla gorilla	Powell-Cotton Museum	No
PCM M 503	Gorilla gorilla gorilla	Powell-Cotton Museum	No
PCM M 505	Gorilla gorilla gorilla	Powell-Cotton Museum	No
PCM M 502	Gorilla gorilla gorilla	Powell-Cotton Museum	No
PCM M 687	Gorilla gorilla gorilla	Powell-Cotton Museum	No
PCM M 667	Gorilla gorilla gorilla	Powell-Cotton Museum	No
PCM M 674	Gorilla gorilla gorilla	Powell-Cotton Museum	No
PCM M 696	Gorilla gorilla gorilla	Powell-Cotton Museum	No
PCM M 791	Gorilla gorilla gorilla	Powell-Cotton Museum	No
PCM M 729 (2nd series)	Gorilla gorilla gorilla	Powell-Cotton Museum	No
PCM M 878	Gorilla gorilla gorilla	Powell-Cotton Museum	No
PCM M 798	Gorilla gorilla gorilla	Powell-Cotton Museum	No
PCM M 717	Gorilla gorilla gorilla	Powell-Cotton Museum	No
PCM M 786	Gorilla gorilla gorilla	Powell-Cotton Museum	No
PCM M 801	Gorilla gorilla gorilla	Powell-Cotton Museum	No
PCM M 799	Gorilla gorilla gorilla	Powell-Cotton Museum	No
PCM M 729 (1st series)	Gorilla gorilla gorilla	Powell-Cotton Museum	No
PCM M 766	Gorilla gorilla gorilla	Powell-Cotton Museum	No
PCM M 840	Gorilla gorilla gorilla	Powell-Cotton Museum	No
PCM M 716	Gorilla gorilla gorilla	Powell-Cotton Museum	No
PCM M 808	Gorilla gorilla gorilla	Powell-Cotton Museum	No
PCM M 857	Gorilla gorilla gorilla	Powell-Cotton Museum	No
PCM M 856	Gorilla gorilla gorilla	Powell-Cotton Museum	No
PCM M 862	Gorilla gorilla gorilla	Powell-Cotton Museum	No
PCM M 755	Gorilla gorilla gorilla	Powell-Cotton Museum	No
PCM M 720	Gorilla gorilla gorilla	Powell-Cotton Museum	No
PCM M 879	Gorilla gorilla gorilla	Powell-Cotton Museum	No
PCM M 835	Gorilla gorilla gorilla	Powell-Cotton Museum	No
PCM M 877	Gorilla gorilla gorilla	Powell-Cotton Museum	No
PCM M 902	Gorilla gorilla gorilla	Powell-Cotton Museum	No
PCM M 932	Gorilla gorilla gorilla	Powell-Cotton Museum	No
PCM M 854	Gorilla gorilla gorilla	Powell-Cotton Museum	No
PCM M 875	Gorilla gorilla gorilla	Powell-Cotton Museum	No
PCM CAM.II. 323	Gorilla gorilla gorilla	Powell-Cotton Museum	No
PCM Z II 63	Gorilla gorilla gorilla	Powell-Cotton Museum	No
PCM Z VI 33	Gorilla gorilla gorilla	Powell-Cotton Museum	No
PCM Z V 91	Gorilla gorilla gorilla	Powell-Cotton Museum	No
PCM Z III 31	Gorilla gorilla gorilla	Powell-Cotton Museum	No
PCM Z II 65	Gorilla gorilla gorilla	Powell-Cotton Museum	No
PCM MER.COLL. 28	Gorilla gorilla gorilla	Powell-Cotton Museum	No
PCM Z VI 32	Gorilla gorilla gorilla	Powell-Cotton Museum	No
PCM M 10	Gorilla gorilla gorilla	Powell-Cotton Museum	No
PCM Z VI 30	Gorilla gorilla gorilla	Powell-Cotton Museum	No
PCM CAM I 139	Gorilla gorilla gorilla	Powell-Cotton Museum	No
PCM CAM I 111	Gorilla gorilla gorilla	Powell-Cotton Museum	No
PCM CAM I 109	Gorilla gorilla gorilla	Powell-Cotton Museum	No
PCM CAM I 208	Gorilla gorilla gorilla	Powell-Cotton Museum	No
PCM CAM I 149	Gorilla gorilla gorilla	Powell-Cotton Museum	No
PCM CAM I 110	Gorilla gorilla gorilla	Powell-Cotton Museum	No
PCM FC 111	Gorilla gorilla gorilla	Powell-Cotton Museum	No
PCM FC 146	Gorilla gorilla gorilla	Powell-Cotton Museum	No
PCM FC 151	Gorilla gorilla gorilla	Powell-Cotton Museum	No
PCM FC 130	Gorilla gorilla gorilla	Powell-Cotton Museum	No
PCM FC 162	Gorilla gorilla gorilla	Powell-Cotton Museum	No
PCM FC 159	Gorilla gorilla gorilla	Powell-Cotton Museum	No
PCM FC 147	Gorilla gorilla gorilla	Powell-Cotton Museum	No
PCM FC 224	Gorilla gorilla gorilla	Powell-Cotton Museum	No
PCM FC 112	Gorilla gorilla gorilla	Powell-Cotton Museum	No
PCM CAM I 97	Gorilla gorilla gorilla	Powell-Cotton Museum	No
PCM FC 163	Gorilla gorilla gorilla	Powell-Cotton Museum	No
PCM FC 122	Gorilla gorilla gorilla	Powell-Cotton Museum	No
PCM FC 123	Gorilla gorilla gorilla	Powell-Cotton Museum	No
PCM CAM I 150	Gorilla gorilla gorilla	Powell-Cotton Museum	No
PCM CAM I 14	Gorilla gorilla gorilla	Powell-Cotton Museum	No
PCM M 698	Gorilla gorilla gorilla	Powell-Cotton Museum	No
PCM M 847	Gorilla gorilla gorilla	Powell-Cotton Museum	No
PCM M 865	Gorilla gorilla gorilla	Powell-Cotton Museum	No
PCM M 868	Gorilla gorilla gorilla	Powell-Cotton Museum	No
PCM M 875 (2nd series)	Gorilla gorilla gorilla	Powell-Cotton Museum	No
PCM M 855	Gorilla gorilla gorilla	Powell-Cotton Museum	No
PCM M 841	Gorilla gorilla gorilla	Powell-Cotton Museum	No
PCM M 828	Gorilla gorilla gorilla	Powell-Cotton Museum	No
PCM M 625	Gorilla gorilla gorilla	Powell-Cotton Museum	No
PCM M 689	Gorilla gorilla gorilla	Powell-Cotton Museum	No
PCM MER II 1	Gorilla gorilla gorilla	Powell-Cotton Museum	No
PCM CAM II 315	Gorilla gorilla gorilla	Powell-Cotton Museum	No
PCM M 000 (1st series)	Gorilla gorilla gorilla	Powell-Cotton Museum	No
PCM M 985	Gorilla gorilla gorilla	Powell-Cotton Museum	No
PCM M 000 (2nd series)	Gorilla gorilla gorilla	Powell-Cotton Museum	No
PCM M 691	Gorilla gorilla gorilla	Powell-Cotton Museum	No
PCM M 184	Pan troglodytes	Powell-Cotton Museum	No
PCM M 501	Pan troglodytes	Powell-Cotton Museum	No
PCM M 670	Pan troglodytes	Powell-Cotton Museum	No
PCM M 506 (3rd series)	Pan troglodytes	Powell-Cotton Museum	No
PCM M 573	Pan troglodytes	Powell-Cotton Museum	No
PCM M 574	Pan troglodytes	Powell-Cotton Museum	No
PCM M 635	Pan troglodytes	Powell-Cotton Museum	No
PCM M 657	Pan troglodytes	Powell-Cotton Museum	No
PCM M 504	Pan troglodytes	Powell-Cotton Museum	No
PCM CAM M 0	Pan troglodytes	Powell-Cotton Museum	No
PCM M 272	Pan troglodytes	Powell-Cotton Museum	No
PCM M 397	Pan troglodytes	Powell-Cotton Museum	No
PCM M 171 (3rd series)	Pan troglodytes	Powell-Cotton Museum	No
PCM M 172 (3rd series)	Pan troglodytes	Powell-Cotton Museum	No
PCM M 234	Pan troglodytes	Powell-Cotton Museum	No
PCM M 158 (3rd series)	Pan troglodytes	Powell-Cotton Museum	No
PCM M 369	Pan troglodytes	Powell-Cotton Museum	No
PCM M 363	Pan troglodytes	Powell-Cotton Museum	No
PCM M 403	Pan troglodytes	Powell-Cotton Museum	No
PCM M 275	Pan troglodytes	Powell-Cotton Museum	No
PCM M 300	Pan troglodytes	Powell-Cotton Museum	No
PCM M 911	Pan troglodytes	Powell-Cotton Museum	No
PCM M 347	Pan troglodytes	Powell-Cotton Museum	No
PCM M 279	Pan troglodytes	Powell-Cotton Museum	No
PCM M 181	Pan troglodytes	Powell-Cotton Museum	No
PCM M 78 (3rd series)	Pan troglodytes	Powell-Cotton Museum	No
PCM M 144 (3rd series)	Pan troglodytes	Powell-Cotton Museum	No
PCM M 186	Pan troglodytes	Powell-Cotton Museum	No
PCM M 13 (3rd series)	Pan troglodytes	Powell-Cotton Museum	No
PCM M 134	Pan troglodytes	Powell-Cotton Museum	No
PCM M 155 (3rd series)	Pan troglodytes	Powell-Cotton Museum	No
PCM M 02	Pan troglodytes	Powell-Cotton Museum	No
PCM M 86 (3rd series)	Pan troglodytes	Powell-Cotton Museum	No
PCM M 52 (3rd series)	Pan troglodytes	Powell-Cotton Museum	No
PCM M 274	Pan troglodytes	Powell-Cotton Museum	No
PCM CAM 222	Pan troglodytes	Powell-Cotton Museum	No
PCM C 214	Pan troglodytes	Powell-Cotton Museum	No
PCM Z VII 24	Pan troglodytes	Powell-Cotton Museum	No
PCM C 259	Pan troglodytes	Powell-Cotton Museum	No
PCM C 370	Pan troglodytes	Powell-Cotton Museum	No
PCM FC 100	Pan troglodytes	Powell-Cotton Museum	No
PCM Z U II	Pan troglodytes	Powell-Cotton Museum	No
PCM CAM II 301	Pan troglodytes	Powell-Cotton Museum	No
PCM Z V I 34	Pan troglodytes	Powell-Cotton Museum	No
PCM CAM 206	Pan troglodytes	Powell-Cotton Museum	No
PCM ZIX 52	Pan troglodytes	Powell-Cotton Museum	No
PCM C 372	Pan troglodytes	Powell-Cotton Museum	No
PCM C 195	Pan troglodytes	Powell-Cotton Museum	No
PCM Z IX 51	Pan troglodytes	Powell-Cotton Museum	No
PCM CAM 228	Pan troglodytes	Powell-Cotton Museum	No
PCM Z VI 35	Pan troglodytes	Powell-Cotton Museum	No
PCM Z I X 49	Pan troglodytes	Powell-Cotton Museum	No
PCM FC 116	Pan troglodytes	Powell-Cotton Museum	No
PCM Z V III 10	Pan troglodytes	Powell-Cotton Museum	No
PCM C 371	Pan troglodytes	Powell-Cotton Museum	No
PCM Z V II 26	Pan troglodytes	Powell-Cotton Museum	No
PCM M 170	Pan troglodytes	Powell-Cotton Museum	No
PCM M 744	Pan troglodytes	Powell-Cotton Museum	No
PCM M 182	Pan troglodytes	Powell-Cotton Museum	No
PCM M 94 (3rd series)	Pan troglodytes	Powell-Cotton Museum	No
PCM M 169 (2nd series)	Pan troglodytes	Powell-Cotton Museum	No
PCM M 148 (3rd series)	Pan troglodytes	Powell-Cotton Museum	No
PCM M 278	Pan troglodytes	Powell-Cotton Museum	No
PCM M 254	Pan troglodytes	Powell-Cotton Museum	No
PCM M 449	Pan troglodytes	Powell-Cotton Museum	No
PCM M 382	Pan troglodytes	Powell-Cotton Museum	No
PCM M 348	Pan troglodytes	Powell-Cotton Museum	No
PCM M 450	Pan troglodytes	Powell-Cotton Museum	No
PCM M 299	Pan troglodytes	Powell-Cotton Museum	No
PCM M 440	Pan troglodytes	Powell-Cotton Museum	No
PCM M 249	Pan troglodytes	Powell-Cotton Museum	No
PCM M 277	Pan troglodytes	Powell-Cotton Museum	No
PCM M 259	Pan troglodytes	Powell-Cotton Museum	No
PCM M 371	Pan troglodytes	Powell-Cotton Museum	No
PCM M 254 (3rd series)	Pan troglodytes	Powell-Cotton Museum	No
PCM M 424	Pan troglodytes	Powell-Cotton Museum	No
PCM M 425	Pan troglodytes	Powell-Cotton Museum	No
PCM M 401	Pan troglodytes	Powell-Cotton Museum	No
PCM M 358	Pan troglodytes	Powell-Cotton Museum	No
PCM M 352	Pan troglodytes	Powell-Cotton Museum	No
PCM M 273	Pan troglodytes	Powell-Cotton Museum	No
PCM M 454	Pan troglodytes	Powell-Cotton Museum	No
PCM M 455	Pan troglodytes	Powell-Cotton Museum	No
PCM M 655	Pan troglodytes	Powell-Cotton Museum	No
PCM M 650	Pan troglodytes	Powell-Cotton Museum	No
PCM M 675	Pan troglodytes	Powell-Cotton Museum	No
PCM M 676	Pan troglodytes	Powell-Cotton Museum	No
PCM M 498	Pan troglodytes	Powell-Cotton Museum	No
PCM M 664	Pan troglodytes	Powell-Cotton Museum	No
PCM M 702	Pan troglodytes	Powell-Cotton Museum	No
PCM M 491	Pan troglodytes	Powell-Cotton Museum	No
PCM M 677	Pan troglodytes	Powell-Cotton Museum	No
PCM M 636	Pan troglodytes	Powell-Cotton Museum	No
PCM M 576	Pan troglodytes	Powell-Cotton Museum	No
PCM M 474	Pan troglodytes	Powell-Cotton Museum	No
PCM M 507	Pan troglodytes	Powell-Cotton Museum	No
PCM M 453	Pan troglodytes	Powell-Cotton Museum	No
PCM M 674	Pan troglodytes	Powell-Cotton Museum	No
PCM M 105 (3rd series)	Pan troglodytes	Powell-Cotton Museum	No
PCM M 0 1	Pan troglodytes	Powell-Cotton Museum	No
PCM M 60 (3rd series)	Pan troglodytes	Powell-Cotton Museum	No
PCM M 145 (3rd series)	Pan troglodytes	Powell-Cotton Museum	No
PCM M 93 (3rd series)	Pan troglodytes	Powell-Cotton Museum	No
PCM MER II 27	Pan troglodytes	Powell-Cotton Museum	No
PCM M 03	Pan troglodytes	Powell-Cotton Museum	No
PCM M 133	Pan troglodytes	Powell-Cotton Museum	No
PCM M 876	Pan troglodytes	Powell-Cotton Museum	No
PCM Z VIII 0.2	Pan troglodytes	Powell-Cotton Museum	No
PCM Z V 83	Pan troglodytes	Powell-Cotton Museum	No
PRI 11567	Cercopithecus mitis	Primate Research Institute, Kyoto University	No
PRI 11562	Cercopithecus mitis	Primate Research Institute, Kyoto University	No
PRI 11573	Cercopithecus mitis	Primate Research Institute, Kyoto University	No
PRI 11574	Cercopithecus mitis	Primate Research Institute, Kyoto University	No
PRI 11563	Cercopithecus mitis	Primate Research Institute, Kyoto University	No
PRI 11575	Cercopithecus mitis	Primate Research Institute, Kyoto University	No
PRI 11570	Cercopithecus mitis	Primate Research Institute, Kyoto University	No
PRI 11568	Cercopithecus mitis	Primate Research Institute, Kyoto University	No
PRI 11582	Cercopithecus denti	Primate Research Institute, Kyoto University	No
PRI 11580	Cercopithecus denti	Primate Research Institute, Kyoto University	No
PRI 11584	Cercopithecus denti	Primate Research Institute, Kyoto University	No
PRI 11585	Cercopithecus denti	Primate Research Institute, Kyoto University	No
PRI 11581	Cercopithecus denti	Primate Research Institute, Kyoto University	No
PRI 11583	Cercopithecus denti	Primate Research Institute, Kyoto University	No
PRI 11588	Cercopithecus denti	Primate Research Institute, Kyoto University	No
PRI 11586	Cercopithecus denti	Primate Research Institute, Kyoto University	No
PRI 11578	Cercopithecus denti	Primate Research Institute, Kyoto University	No
PRI 11579	Cercopithecus denti	Primate Research Institute, Kyoto University	Yes - see text
PRI 1487	Mandrillus spp.	Primate Research Institute, Kyoto University	No
PRI 1628	Mandrillus spp.	Primate Research Institute, Kyoto University	No
PRI 1627	Mandrillus spp.	Primate Research Institute, Kyoto University	No
PRI 3089	Mandrillus spp.	Primate Research Institute, Kyoto University	No
PRI 3088	Mandrillus spp.	Primate Research Institute, Kyoto University	No
PRI 3087	Mandrillus spp.	Primate Research Institute, Kyoto University	No
PRI 3091	Mandrillus spp.	Primate Research Institute, Kyoto University	No
PRI 3093	Mandrillus spp.	Primate Research Institute, Kyoto University	No
PRI 3092	Mandrillus spp.	Primate Research Institute, Kyoto University	No
PRI 1489	Mandrillus spp.	Primate Research Institute, Kyoto University	No
PRI 4564	Presbytis femoralis	Primate Research Institute, Kyoto University	No
PRI 4560	Presbytis femoralis	Primate Research Institute, Kyoto University	No
PRI 4558	Presbytis femoralis	Primate Research Institute, Kyoto University	No
PRI 4561	Presbytis femoralis	Primate Research Institute, Kyoto University	No
PRI 4565	Presbytis femoralis	Primate Research Institute, Kyoto University	Yes - see text
PRI 4568	Presbytis femoralis	Primate Research Institute, Kyoto University	No
PRI 4557	Presbytis femoralis	Primate Research Institute, Kyoto University	Yes - see text
PRI 4559	Presbytis femoralis	Primate Research Institute, Kyoto University	Yes - see text
PRI 1176	Presbytis potenziani	Primate Research Institute, Kyoto University	No
PRI 1175	Presbytis potenziani	Primate Research Institute, Kyoto University	No
PRI 1173	Presbytis potenziani	Primate Research Institute, Kyoto University	No
PRI 1169	Presbytis potenziani	Primate Research Institute, Kyoto University	No
PRI 1171	Presbytis potenziani	Primate Research Institute, Kyoto University	No
PRI 1153	Presbytis potenziani	Primate Research Institute, Kyoto University	No
PRI 1146	Presbytis potenziani	Primate Research Institute, Kyoto University	No
PRI 1147	Presbytis potenziani	Primate Research Institute, Kyoto University	No
PRI 1206	Hylobates klossii	Primate Research Institute, Kyoto University	No
PRI 1213	Hylobates klossii	Primate Research Institute, Kyoto University	No
PRI 5068	Hylobates klossii	Primate Research Institute, Kyoto University	No
PRI 5067	Hylobates klossii	Primate Research Institute, Kyoto University	No
PRI 1212	Hylobates klossii	Primate Research Institute, Kyoto University	No
PRI 1205	Hylobates klossii	Primate Research Institute, Kyoto University	No
PRI 1204	Hylobates klossii	Primate Research Institute, Kyoto University	No
PRI 1202	Hylobates klossii	Primate Research Institute, Kyoto University	No
PRI 5066	Hylobates klossii	Primate Research Institute, Kyoto University	No
PRI 5070	Hylobates klossii	Primate Research Institute, Kyoto University	No
PRI 1203	Hylobates klossii	Primate Research Institute, Kyoto University	No
PRI 1201	Hylobates klossii	Primate Research Institute, Kyoto University	No
PRI 1208	Hylobates klossii	Primate Research Institute, Kyoto University	No
PRI 5065	Hylobates klossii	Primate Research Institute, Kyoto University	No
PRI 1209	Hylobates klossii	Primate Research Institute, Kyoto University	No
PRI 7373	Macaca fuscata	Primate Research Institute, Kyoto University	No
PRI 7374	Macaca fuscata	Primate Research Institute, Kyoto University	No
PRI 7375	Macaca fuscata	Primate Research Institute, Kyoto University	No
PRI 7376	Macaca fuscata	Primate Research Institute, Kyoto University	Yes
PRI 7377	Macaca fuscata	Primate Research Institute, Kyoto University	Yes
PRI 7378	Macaca fuscata	Primate Research Institute, Kyoto University	No
PRI 7380	Macaca fuscata	Primate Research Institute, Kyoto University	No
PRI 7381	Macaca fuscata	Primate Research Institute, Kyoto University	Yes
PRI 7382	Macaca fuscata	Primate Research Institute, Kyoto University	Yes
PRI 7383	Macaca fuscata	Primate Research Institute, Kyoto University	No
PRI 7386	Macaca fuscata	Primate Research Institute, Kyoto University	Yes
PRI 7387	Macaca fuscata	Primate Research Institute, Kyoto University	Yes
PRI 7384	Macaca fuscata	Primate Research Institute, Kyoto University	No
PRI 7385	Macaca fuscata	Primate Research Institute, Kyoto University	No
PRI 7326	Macaca fuscata	Primate Research Institute, Kyoto University	Yes
PRI 7330	Macaca fuscata	Primate Research Institute, Kyoto University	Yes
PRI 7388	Macaca fuscata	Primate Research Institute, Kyoto University	Yes
PRI 7392	Macaca fuscata	Primate Research Institute, Kyoto University	No
PRI 7370	Macaca fuscata	Primate Research Institute, Kyoto University	No
PRI 6786	Macaca fuscata	Primate Research Institute, Kyoto University	No
PRI 6785	Macaca fuscata	Primate Research Institute, Kyoto University	No
PRI 6790	Macaca fuscata	Primate Research Institute, Kyoto University	Potentially - but likely root caries
PRI 6789	Macaca fuscata	Primate Research Institute, Kyoto University	No
PRI 6765	Macaca fuscata	Primate Research Institute, Kyoto University	No
PRI 6767	Macaca fuscata	Primate Research Institute, Kyoto University	No
PRI 6764	Macaca fuscata	Primate Research Institute, Kyoto University	No
PRI 6763	Macaca fuscata	Primate Research Institute, Kyoto University	No
PRI 6768	Macaca fuscata	Primate Research Institute, Kyoto University	No
PRI 6793	Macaca fuscata	Primate Research Institute, Kyoto University	No
PRI 9952	Macaca fuscata	Primate Research Institute, Kyoto University	No
PRI 9013	Macaca fuscata	Primate Research Institute, Kyoto University	No
PRI 10377	Macaca fuscata	Primate Research Institute, Kyoto University	No
PRI 2593	Macaca fuscata	Primate Research Institute, Kyoto University	No
PRI 2595	Macaca fuscata	Primate Research Institute, Kyoto University	No
PRI 2603	Macaca fuscata	Primate Research Institute, Kyoto University	No
PRI 3130	Macaca fuscata	Primate Research Institute, Kyoto University	No
PRI 3133	Macaca fuscata	Primate Research Institute, Kyoto University	No
PRI 2600	Macaca fuscata	Primate Research Institute, Kyoto University	No
PRI 2598	Macaca fuscata	Primate Research Institute, Kyoto University	No
PRI 3139	Macaca fuscata	Primate Research Institute, Kyoto University	No
PRI 3158	Macaca fuscata	Primate Research Institute, Kyoto University	No
PRI 3430	Macaca fuscata	Primate Research Institute, Kyoto University	No
PRI 1730	Macaca fuscata	Primate Research Institute, Kyoto University	No
PRI 2597	Macaca fuscata	Primate Research Institute, Kyoto University	No
PRI 2604	Macaca fuscata	Primate Research Institute, Kyoto University	No
PRI 3124	Macaca fuscata	Primate Research Institute, Kyoto University	No
PRI 3136	Macaca fuscata	Primate Research Institute, Kyoto University	No
PRI 3138	Macaca fuscata	Primate Research Institute, Kyoto University	No
PRI 3435	Macaca fuscata	Primate Research Institute, Kyoto University	No
PRI 3434	Macaca fuscata	Primate Research Institute, Kyoto University	No
PRI 1218	Simias concolor	Primate Research Institute, Kyoto University	No
PRI 1221	Simias concolor	Primate Research Institute, Kyoto University	No
PRI 1223	Simias concolor	Primate Research Institute, Kyoto University	No
PRI 1226	Simias concolor	Primate Research Institute, Kyoto University	No
PRI 1229	Simias concolor	Primate Research Institute, Kyoto University	No
PRI 1217	Simias concolor	Primate Research Institute, Kyoto University	No
PRI 1227	Simias concolor	Primate Research Institute, Kyoto University	No
PRI 1230	Simias concolor	Primate Research Institute, Kyoto University	No
PRI 1231	Simias concolor	Primate Research Institute, Kyoto University	No
PRI 1235	Simias concolor	Primate Research Institute, Kyoto University	No
PRI 1248	Simias concolor	Primate Research Institute, Kyoto University	No
PRI 1249	Simias concolor	Primate Research Institute, Kyoto University	No
PRI 1283	Simias concolor	Primate Research Institute, Kyoto University	No
PRI 1308	Simias concolor	Primate Research Institute, Kyoto University	No
PRI 1311	Simias concolor	Primate Research Institute, Kyoto University	No
PRI 1312	Simias concolor	Primate Research Institute, Kyoto University	No
PRI 1307	Simias concolor	Primate Research Institute, Kyoto University	No
PRI 1303	Simias concolor	Primate Research Institute, Kyoto University	No
PRI 1295	Simias concolor	Primate Research Institute, Kyoto University	No
PRI 1262	Simias concolor	Primate Research Institute, Kyoto University	No
PRI 5785	Papio hamadryas	Primate Research Institute, Kyoto University	No
PRI 5794	Papio hamadryas	Primate Research Institute, Kyoto University	No
PRI 5572	Papio hamadryas	Primate Research Institute, Kyoto University	No
PRI 5562	Papio hamadryas	Primate Research Institute, Kyoto University	No
PRI 5564	Papio hamadryas	Primate Research Institute, Kyoto University	No
PRI 5555	Papio hamadryas	Primate Research Institute, Kyoto University	No
PRI 5552	Papio hamadryas	Primate Research Institute, Kyoto University	No
PRI 5551	Papio hamadryas	Primate Research Institute, Kyoto University	No
PRI 5536	Papio hamadryas	Primate Research Institute, Kyoto University	No
PRI 5540	Papio hamadryas	Primate Research Institute, Kyoto University	No
PRI 5509	Papio hamadryas	Primate Research Institute, Kyoto University	No
PRI 5512	Papio hamadryas	Primate Research Institute, Kyoto University	No
PRI 5490	Papio hamadryas	Primate Research Institute, Kyoto University	No
PRI 5487	Papio hamadryas	Primate Research Institute, Kyoto University	No
PRI 5488	Papio hamadryas	Primate Research Institute, Kyoto University	No
PRI 5501	Papio hamadryas	Primate Research Institute, Kyoto University	No
PRI 5762	Papio hamadryas	Primate Research Institute, Kyoto University	No
PRI 5775	Papio hamadryas	Primate Research Institute, Kyoto University	No
PRI 5774	Papio hamadryas	Primate Research Institute, Kyoto University	No
PRI 5768	Papio hamadryas	Primate Research Institute, Kyoto University	No
PRI 688	Pithecia spp.	Primate Research Institute, Kyoto University	No
PRI 687	Pithecia spp.	Primate Research Institute, Kyoto University	No
PRI 4650	Pithecia spp.	Primate Research Institute, Kyoto University	No
PRI 4646	Pithecia spp.	Primate Research Institute, Kyoto University	No
PRI 4630	Pithecia spp.	Primate Research Institute, Kyoto University	No
PRI 5975	Pithecia spp.	Primate Research Institute, Kyoto University	No
PRI 5974	Pithecia spp.	Primate Research Institute, Kyoto University	No
PRI 5973	Pithecia spp.	Primate Research Institute, Kyoto University	No
PRI 684	Lagothrix lagothricha	Primate Research Institute, Kyoto University	No
PRI 680	Lagothrix lagothricha	Primate Research Institute, Kyoto University	No
PRI 4626	Lagothrix lagothricha	Primate Research Institute, Kyoto University	No
PRI 681	Lagothrix lagothricha	Primate Research Institute, Kyoto University	No
PRI 683	Lagothrix lagothricha	Primate Research Institute, Kyoto University	Yes
PRI 686	Lagothrix lagothricha	Primate Research Institute, Kyoto University	No
PRI 697	Lagothrix lagothricha	Primate Research Institute, Kyoto University	No
DPC_1009	Parapithecus grangeri	Duke Lemur Center Museum of Natural History at Duke University, Durham, USA	No
DPC_2374	Parapithecus grangeri	Duke Lemur Center Museum of Natural History at Duke University, Durham, USA	No
DPC_2376	Parapithecus grangeri	Duke Lemur Center Museum of Natural History at Duke University, Durham, USA	No
DPC_2385	Parapithecus grangeri	Duke Lemur Center Museum of Natural History at Duke University, Durham, USA	No
DPC_3876	Parapithecus grangeri	Duke Lemur Center Museum of Natural History at Duke University, Durham, USA	No
DPC_5527	Parapithecus grangeri	Duke Lemur Center Museum of Natural History at Duke University, Durham, USA	No
DPC_6313	Parapithecus grangeri	Duke Lemur Center Museum of Natural History at Duke University, Durham, USA	No
DPC_6326	Parapithecus grangeri	Duke Lemur Center Museum of Natural History at Duke University, Durham, USA	No
DPC_8798	Parapithecus grangeri	Duke Lemur Center Museum of Natural History at Duke University, Durham, USA	No
DPC_18651	Parapithecus grangeri	Duke Lemur Center Museum of Natural History at Duke University, Durham, USA	No
DPC_21329	Parapithecus grangeri	Duke Lemur Center Museum of Natural History at Duke University, Durham, USA	No
DPC_21847	Parapithecus grangeri	Duke Lemur Center Museum of Natural History at Duke University, Durham, USA	No
DPC_21848	Parapithecus grangeri	Duke Lemur Center Museum of Natural History at Duke University, Durham, USA	No
DPC_24408	Parapithecus grangeri	Duke Lemur Center Museum of Natural History at Duke University, Durham, USA	No
DPC_24409	Parapithecus grangeri	Duke Lemur Center Museum of Natural History at Duke University, Durham, USA	No
DPC_24584	Parapithecus grangeri	Duke Lemur Center Museum of Natural History at Duke University, Durham, USA	No
DPC_11385	Catopithecus browni	Duke Lemur Center Museum of Natural History at Duke University, Durham, USA	No
DPC_15688	Catopithecus browni	Duke Lemur Center Museum of Natural History at Duke University, Durham, USA	No
DPC_11594	Catopithecus browni	Duke Lemur Center Museum of Natural History at Duke University, Durham, USA	No
DPC_11627	Catopithecus browni	Duke Lemur Center Museum of Natural History at Duke University, Durham, USA	No
DPC_15415	Catopithecus browni	Duke Lemur Center Museum of Natural History at Duke University, Durham, USA	No
DPC_17657	Catopithecus browni	Duke Lemur Center Museum of Natural History at Duke University, Durham, USA	No
DPC_11388	Catopithecus browni	Duke Lemur Center Museum of Natural History at Duke University, Durham, USA	No
DPC_22728	Catopithecus browni	Duke Lemur Center Museum of Natural History at Duke University, Durham, USA	No
DPC_17129	Catopithecus browni	Duke Lemur Center Museum of Natural History at Duke University, Durham, USA	No
DPC_21826	Catopithecus browni	Duke Lemur Center Museum of Natural History at Duke University, Durham, USA	No
DPC_18721	Catopithecus browni	Duke Lemur Center Museum of Natural History at Duke University, Durham, USA	No
DPC_1029	Propliopithecus chirobates	Duke Lemur Center Museum of Natural History at Duke University, Durham, USA	No
DPC_1069	Propliopithecus chirobates	Duke Lemur Center Museum of Natural History at Duke University, Durham, USA	No
DPC_1087	Propliopithecus chirobates	Duke Lemur Center Museum of Natural History at Duke University, Durham, USA	Potentially - but likely root caries
DPC_1103	Propliopithecus chirobates	Duke Lemur Center Museum of Natural History at Duke University, Durham, USA	No
DPC_1106	Propliopithecus chirobates	Duke Lemur Center Museum of Natural History at Duke University, Durham, USA	No
DPC_1107	Propliopithecus chirobates	Duke Lemur Center Museum of Natural History at Duke University, Durham, USA	No
DPC_1108	Propliopithecus chirobates	Duke Lemur Center Museum of Natural History at Duke University, Durham, USA	Potentially - but likely root caries
DPC_2370	Propliopithecus chirobates	Duke Lemur Center Museum of Natural History at Duke University, Durham, USA	No
DPC_2393	Propliopithecus chirobates	Duke Lemur Center Museum of Natural History at Duke University, Durham, USA	No
DPC_5269	Propliopithecus chirobates	Duke Lemur Center Museum of Natural History at Duke University, Durham, USA	No
DPC_5387	Propliopithecus chirobates	Duke Lemur Center Museum of Natural History at Duke University, Durham, USA	No
DPC_5392	Propliopithecus ankeli	Duke Lemur Center Museum of Natural History at Duke University, Durham, USA	No
DPC_5393	Propliopithecus chirobates	Duke Lemur Center Museum of Natural History at Duke University, Durham, USA	No
DPC_7254	Propliopithecus chirobates	Duke Lemur Center Museum of Natural History at Duke University, Durham, USA	No
DPC_8800	Propliopithecus chirobates	Duke Lemur Center Museum of Natural History at Duke University, Durham, USA	No
DPC_9864	Propliopithecus chirobates	Duke Lemur Center Museum of Natural History at Duke University, Durham, USA	No
DPC_10700	Propliopithecus chirobates	Duke Lemur Center Museum of Natural History at Duke University, Durham, USA	No
DPC_20529	Propliopithecus chirobates	Duke Lemur Center Museum of Natural History at Duke University, Durham, USA	No
DPC_1116	Apidium phiomense	Duke Lemur Center Museum of Natural History at Duke University, Durham, USA	No
DPC_2395	Apidium phiomense	Duke Lemur Center Museum of Natural History at Duke University, Durham, USA	No
DPC_1117	Apidium phiomense	Duke Lemur Center Museum of Natural History at Duke University, Durham, USA	No
DPC_1119	Apidium phiomense	Duke Lemur Center Museum of Natural History at Duke University, Durham, USA	No
DPC_3143	Apidium phiomense	Duke Lemur Center Museum of Natural History at Duke University, Durham, USA	No
DPC_2941	Apidium phiomense	Duke Lemur Center Museum of Natural History at Duke University, Durham, USA	No
DPC_2942	Apidium phiomense	Duke Lemur Center Museum of Natural History at Duke University, Durham, USA	No
DPC_3133	Apidium phiomense	Duke Lemur Center Museum of Natural History at Duke University, Durham, USA	No
DPC_2943	Apidium phiomense	Duke Lemur Center Museum of Natural History at Duke University, Durham, USA	No
DPC_3080	Apidium phiomense	Duke Lemur Center Museum of Natural History at Duke University, Durham, USA	No
DPC_1121	Apidium phiomense	Duke Lemur Center Museum of Natural History at Duke University, Durham, USA	No
DPC_1122	Apidium phiomense	Duke Lemur Center Museum of Natural History at Duke University, Durham, USA	No
DPC_1124	Apidium phiomense	Duke Lemur Center Museum of Natural History at Duke University, Durham, USA	No
DPC_21086	Apidium phiomense	Duke Lemur Center Museum of Natural History at Duke University, Durham, USA	No
DPC_3076	Apidium phiomense	Duke Lemur Center Museum of Natural History at Duke University, Durham, USA	No
DPC_2412	Apidium phiomense	Duke Lemur Center Museum of Natural History at Duke University, Durham, USA	No
DPC_3871	Apidium phiomense	Duke Lemur Center Museum of Natural History at Duke University, Durham, USA	No
DPC_11226	Apidium phiomense	Duke Lemur Center Museum of Natural History at Duke University, Durham, USA	No
DPC_14238	Apidium phiomense	Duke Lemur Center Museum of Natural History at Duke University, Durham, USA	No
DPC_1014	Aegyptopithecus zeuxis	Duke Lemur Center Museum of Natural History at Duke University, Durham, USA	No
DPC_1027	Aegyptopithecus zeuxis	Duke Lemur Center Museum of Natural History at Duke University, Durham, USA	No
DPC_1028	Aegyptopithecus zeuxis	Duke Lemur Center Museum of Natural History at Duke University, Durham, USA	No
DPC_1039	Aegyptopithecus zeuxis	Duke Lemur Center Museum of Natural History at Duke University, Durham, USA	No
DPC_1042	Aegyptopithecus zeuxis	Duke Lemur Center Museum of Natural History at Duke University, Durham, USA	Yes, lower right canine
DPC_1112	Aegyptopithecus zeuxis	Duke Lemur Center Museum of Natural History at Duke University, Durham, USA	No
DPC_2332	Aegyptopithecus zeuxis	Duke Lemur Center Museum of Natural History at Duke University, Durham, USA	No
DPC_2803	Aegyptopithecus zeuxis	Duke Lemur Center Museum of Natural History at Duke University, Durham, USA	No
DPC_3144	Aegyptopithecus zeuxis	Duke Lemur Center Museum of Natural History at Duke University, Durham, USA	No
DPC_3161	Aegyptopithecus zeuxis	Duke Lemur Center Museum of Natural History at Duke University, Durham, USA	No
DPC_3837	Aegyptopithecus zeuxis	Duke Lemur Center Museum of Natural History at Duke University, Durham, USA	No
DPC_5258	Aegyptopithecus zeuxis	Duke Lemur Center Museum of Natural History at Duke University, Durham, USA	No
DPC_5271	Aegyptopithecus zeuxis	Duke Lemur Center Museum of Natural History at Duke University, Durham, USA	No
DPC_5391	Aegyptopithecus zeuxis	Duke Lemur Center Museum of Natural History at Duke University, Durham, USA	No
DPC_6100	Aegyptopithecus zeuxis	Duke Lemur Center Museum of Natural History at Duke University, Durham, USA	No
DPC_6252	Aegyptopithecus zeuxis	Duke Lemur Center Museum of Natural History at Duke University, Durham, USA	No
DPC_7258	Aegyptopithecus zeuxis	Duke Lemur Center Museum of Natural History at Duke University, Durham, USA	No
DPC_8794	Aegyptopithecus zeuxis	Duke Lemur Center Museum of Natural History at Duke University, Durham, USA	No
DPC_8797	Aegyptopithecus zeuxis	Duke Lemur Center Museum of Natural History at Duke University, Durham, USA	No
DPC_10691	Aegyptopithecus zeuxis	Duke Lemur Center Museum of Natural History at Duke University, Durham, USA	No
DPC_21540	Aegyptopithecus zeuxis	Duke Lemur Center Museum of Natural History at Duke University, Durham, USA	No
FMNH 78455	Alouatta seniculus seniculus seniculus	Field Museum, Chicago, USA	No
FMNH 78453	Alouatta seniculus seniculus seniculus	Field Museum, Chicago, USA	No
FMNH 78451	Alouatta seniculus seniculus seniculus	Field Museum, Chicago, USA	No
FMNH 31095	Alouatta seniculus seniculus seniculus	Field Museum, Chicago, USA	No
FMNH 31094	Alouatta seniculus seniculus seniculus	Field Museum, Chicago, USA	No
FMNH 87800	Alouatta seniculus seniculus seniculus	Field Museum, Chicago, USA	No
FMNH 87798	Alouatta seniculus seniculus seniculus	Field Museum, Chicago, USA	No
FMNH 79964	Alouatta seniculus seniculus seniculus	Field Museum, Chicago, USA	No
FMNH 79963	Alouatta seniculus seniculus seniculus	Field Museum, Chicago, USA	No
FMNH 79958	Alouatta seniculus seniculus seniculus	Field Museum, Chicago, USA	No
FMNH 70619	Sapajus apella	Field Museum, Chicago, USA	No
FMNH 70621	Sapajus apella	Field Museum, Chicago, USA	No
FMNH 70620	Sapajus apella	Field Museum, Chicago, USA	No
FMNH 70624	Sapajus apella	Field Museum, Chicago, USA	No
FMNH 70623	Sapajus apella	Field Museum, Chicago, USA	No
FMNH 70627	Sapajus apella	Field Museum, Chicago, USA	No
FMNH 70622	Sapajus apella	Field Museum, Chicago, USA	No
FMNH 70625	Sapajus apella	Field Museum, Chicago, USA	No
FMNH 70626	Sapajus apella	Field Museum, Chicago, USA	No
FMNH 33532	Pongo pygmaeus	Field Museum, Chicago, USA	No
FMNH 33533	Pongo pygmaeus	Field Museum, Chicago, USA	Yes
FMNH 33535	Pongo pygmaeus	Field Museum, Chicago, USA	No
FMNH 33536	Pongo pygmaeus	Field Museum, Chicago, USA	No
FMNH 19023	Pongo pygmaeus	Field Museum, Chicago, USA	No
FMNH 19026	Pongo pygmaeus	Field Museum, Chicago, USA	No
FMNH 19025	Pongo pygmaeus	Field Museum, Chicago, USA	No
FMNH 19024	Pongo pygmaeus	Field Museum, Chicago, USA	No
FMNH 19027	Pongo pygmaeus	Field Museum, Chicago, USA	No
FMNH 73811	Lophocebus spp.	Field Museum, Chicago, USA	No
FMNH 27537	Lophocebus albigena johnstoni	Field Museum, Chicago, USA	Yes
FMNH 24298	Lophocebus albigena johnstoni	Field Museum, Chicago, USA	Yes
FMNH 24313	Lophocebus albigena johnstoni	Field Museum, Chicago, USA	No
FMNH 24312	Lophocebus albigena johnstoni	Field Museum, Chicago, USA	No
FMNH 24314	Lophocebus albigena johnstoni	Field Museum, Chicago, USA	No
FMNH 24315	Lophocebus albigena johnstoni	Field Museum, Chicago, USA	No
FMNH 35158	Lophocebus albigena johnstoni	Field Museum, Chicago, USA	No
FMNH 27184	Theropithecus gelada	Field Museum, Chicago, USA	No
FMNH 27187	Theropithecus gelada	Field Museum, Chicago, USA	No
FMNH 27040	Theropithecus gelada	Field Museum, Chicago, USA	No
FMNH 27039	Theropithecus gelada	Field Museum, Chicago, USA	No
FMNH 8174	Theropithecus gelada	Field Museum, Chicago, USA	No
FMNH 27189	Theropithecus gelada	Field Museum, Chicago, USA	No
FMNH 27233	Theropithecus gelada	Field Museum, Chicago, USA	No
FMNH 47767	Theropithecus gelada	Field Museum, Chicago, USA	No
FMNH 30267	Piliocolobus oustaleti	Field Museum, Chicago, USA	No
FMNH 27517	Piliocolobus oustaleti	Field Museum, Chicago, USA	No
FMNH 35150	Piliocolobus oustaleti	Field Museum, Chicago, USA	No
FMNH 35157	Piliocolobus oustaleti	Field Museum, Chicago, USA	No
FMNH 35151	Piliocolobus oustaleti	Field Museum, Chicago, USA	No
FMNH 27519	Piliocolobus oustaleti	Field Museum, Chicago, USA	No
FMNH 35152	Piliocolobus oustaleti	Field Museum, Chicago, USA	No
NHMUK M 44837	Proconsul africanus	Natural History Museum, London, United Kingdom	No
NHMUK M 14084	Procosul africanus	Natural History Museum, London, United Kingdom	No
NHMUK M14331	Proconsul major	Natural History Museum, London, United Kingdom	No
NHMUK M14331	Proconsul major	Natural History Museum, London, United Kingdom	No
NHMUK M 16648	Proconsul major	Natural History Museum, London, United Kingdom	No
NHMUK M 32235	Ekembo nyanzae	Natural History Museum, London, United Kingdom	No
NHMUK M 47272	Ekembo nyanzae	Natural History Museum, London, United Kingdom	No
NHMUK M 14086	Ekembo nyanzae	Natural History Museum, London, United Kingdom	No
NHMUK BP 11	Kenyapithecus or Griphopithecus	Natural History Museum, London, United Kingdom	No
NHMUK BP 10	Kenyapithecus or Griphopithecus	Natural History Museum, London, United Kingdom	No
NHMUK BP 9	Kenyapithecus or Griphopithecus	Natural History Museum, London, United Kingdom	No
NHMUK BP 8	Kenyapithecus or Griphopithecus	Natural History Museum, London, United Kingdom	No
NHMUK BP 7	Kenyapithecus or Griphopithecus	Natural History Museum, London, United Kingdom	No
NHMUK BP 6	Kenyapithecus or Griphopithecus	Natural History Museum, London, United Kingdom	No
NHMUK BP 5	Kenyapithecus or Griphopithecus	Natural History Museum, London, United Kingdom	No
NHMUK BP 4	Kenyapithecus or Griphopithecus	Natural History Museum, London, United Kingdom	No
NHMUK BP 3	Kenyapithecus or Griphopithecus	Natural History Museum, London, United Kingdom	No
NHMUK BP 2	Kenyapithecus or Griphopithecus	Natural History Museum, London, United Kingdom	No
NHMUK BP 1	Kenyapithecus or Griphopithecus	Natural History Museum, London, United Kingdom	No
NHMUK BP 15	Kenyapithecus or Griphopithecus	Natural History Museum, London, United Kingdom	No
NHMUK BP 16	Kenyapithecus or Griphopithecus	Natural History Museum, London, United Kingdom	No
NHMUK BP 17	Kenyapithecus or Griphopithecus	Natural History Museum, London, United Kingdom	No
NHMUK BP 18	Kenyapithecus or Griphopithecus	Natural History Museum, London, United Kingdom	No
NHMUK BP 19	Kenyapithecus or Griphopithecus	Natural History Museum, London, United Kingdom	No
NHMUK BP 20	Kenyapithecus or Griphopithecus	Natural History Museum, London, United Kingdom	No
NHMUK BP 21	Kenyapithecus or Griphopithecus	Natural History Museum, London, United Kingdom	No
NHMUK BP 22	Kenyapithecus or Griphopithecus	Natural History Museum, London, United Kingdom	No
NHMUK BP 23	Kenyapithecus or Griphopithecus	Natural History Museum, London, United Kingdom	No
NHMUK BP 24	Kenyapithecus or Griphopithecus	Natural History Museum, London, United Kingdom	No
NHMUK BP 25	Kenyapithecus or Griphopithecus	Natural History Museum, London, United Kingdom	No
NHMUK BP 26	Kenyapithecus or Griphopithecus	Natural History Museum, London, United Kingdom	No
NHMUK BP 32	Kenyapithecus or Griphopithecus	Natural History Museum, London, United Kingdom	No
NHMUK BP 33	Kenyapithecus or Griphopithecus	Natural History Museum, London, United Kingdom	No
NHMUK BP 34	Kenyapithecus or Griphopithecus	Natural History Museum, London, United Kingdom	No
NHMUK BP 67	Kenyapithecus or Griphopithecus	Natural History Museum, London, United Kingdom	No
NHMUK BP 68	Kenyapithecus or Griphopithecus	Natural History Museum, London, United Kingdom	No
NHMUK BP 1308	Kenyapithecus or Griphopithecus	Natural History Museum, London, United Kingdom	No
NHMUK BP 27	Kenyapithecus or Griphopithecus	Natural History Museum, London, United Kingdom	No
NHMUK BP 28	Kenyapithecus or Griphopithecus	Natural History Museum, London, United Kingdom	No
NHMUK BP 1299	Kenyapithecus or Griphopithecus	Natural History Museum, London, United Kingdom	No
NHMUK BP 1303	Kenyapithecus or Griphopithecus	Natural History Museum, London, United Kingdom	No

## Sheet: Species summary
Taxa	Common name	Location	Total individuals	Individuals with NCCLs
Pan troglodytes	Chimpanzee	Cameroon	109	0
Gorilla gorilla gorilla	Western lowland gorilla	Cameroon	83	2
Pongo pygmaeus	Bornean orangutan	Borneo	9	2
Hylobates klossii	Kloss's gibbon	Siberut Island, Sumatra, Indonesia	15	0
Theropithecus gelada	Gelada	Ethiopia (various locations)	8	0
Papio hamadryas	Hamadryas baboon	Mojo, Ethiopia	20	0
Mandrillus spp.	Mandrill	Cameroon	10	0
Lophocebus albigena johnstoni	Johnston's mangabey	Democratic Republic of the Congo	8	2
Macaca fuscata	Japanese macaque	Japan (Chiba; Koshima Island; Yakushima Island)	48	9
Cercopithecus denti	Dent's mona monkey	Democratic Republic of the Congo	10	1
Cercopithecus mitis	Blue monkey	Democratic Republic of the Congo	8	0
Piliocolobus oustaleti	Oustalet's red colobus	Democratic Republic of the Congo	7	0
Presbytis femoralis	Raffles' banded langur	Lubuk Jantan, West Sumatra, Indonesia	8	3
Presbytis potenziani	Mentawai langur	Simaileppet Island, West Sumatra, Indonesia	8	0
Simias concolor	Pig-tailed langur	Mentawai islands, West Sumatra, Indonesia	20	0
Lagothrix lagothricha	Brown woolly monkey	Colombia	7	1
Pithecia spp.	Saki	Colombia and Bolivia	8	0
Alouatta seniculus seniculus	Colombian red howler	Several locations in Peru, Ecuador and Colombia	10	0
Sapajus apella	Tufted capuchin	Colombia	9	0
Parapithecus grangeri	n/a	Fayum Depression of Egypt	16	0
Catopithecus browni	n/a	Fayum Depression of Egypt	11	0
Propliopithecus (P. chirobates and P. ankeli)	n/a	Fayum Depression of Egypt	18	2
Apidium phiomense	n/a	Fayum Depression of Egypt	19	0
Aegyptopithecus zeuxis	n/a	Fayum Depression of Egypt	21	1
Procosul (P. africanus and P. major)	n/a	Various sites in eastern Africa	5	0
Ekembo nyanzae	n/a	Various sites in eastern Africa	3	0
Kenyapithecus or Griphopithecus	n/a	Turkey	33	0
